# Supplementary material for: The effect of the visceral fat area on the predictive accuracy of C‐reactive protein for infectious complications after laparoscopy‐assisted gastrectomy
Source: Ann Gastroenterol Surg. 2020 Mar 31;4(4):386–95. doi: 10.1002/ags3.12329 (PMC7382426; doi:10.1002/ags3.12329)
Supplement: Supplementary file 3 — Table S1 [file AGS3-4-386-s003.xlsx]

## Sheet: Sheet1
Supplementary Table : The median CRP values on POD3 for each VFA group according to the presence of PICs
VFA group	PICs	number of cases	CRP value of POD3	95% Confidence interval
			(mean)
cases without PICs
First quartile	negative	96	6.5	5.52-7.47
Second quartile	negative	99	8.96	8.01-9.91
Third quartile	negative	98	11.93	10.77-13.9
Fourth quartile	negative	86	13.4	12.1-14.83
cases with PICs
First quartile	positive	7	10.14	4.71-15.58
Second quartile	positive	4	19.97	11.31-28.6
Third quartile	positive	6	22.09	14.41-29.77
Fourth quartile	positive	18	18.85	14.95-22.77
VFA visceral fat area; PICs postoperative infectious complications; CRP C reactive protein; POD postoperative day;
